# Supplementary material for: Light and the circadian clock mediate time-specific changes in sensitivity to UV-B stress under light/dark cycles
Source: J Exp Bot. 2014 Aug 21;65(20):6003–12. doi: 10.1093/jxb/eru339 (PMC4203133; doi:10.1093/jxb/eru339)
Supplement: Supplementary Data [file supp_eru339_Table_S1.xlsx]

## Sheet: Sheet1
Quantitative real time PCR primers
Oligo name	gene	Sequence
IPP2 F	AT3G02780	GTATGAGTTGCTTCTCCAGCAAAG
IPP2 R	AT3G02780	GAGGATGGCTGCAACAAGTGT
PRR9 F	AT2G46790	GCCAGAGAGAAGCTGCATTGA
PRR9 R	AT2G46790	CCTGCTCTGGTACCGAACCTT
CHS F	AT5G13930	CTCATGTCGTCTTCTGCACTACCT
CHS R	AT5G13930	GAAGCTTGGTGAGCTGGTAGTCA
HY5 F	AT5G11260	GGCTGAAGAGGTTGTTGAGG
HY5 R	AT5G11260	CAGCATTAGAACCACCACCA
HYH F	AT3G17609	TGTCTCTCCAACGACCCAAT
HYH R	AT3G17609	GCTTCCATGTCAGGAACCAT
ELIP1 F	AT3G22840	CCGGTAGCTTCCCTAACCTC
ELIP1 R	AT3G22840	AGGAGGAGGAGGAGATGGTG
ELF3 F	AT2G25930	ACCCAATGAGCAAATGAACC
ELF3 R	AT2G25930	TTGCTCGCGGATAAGACTTT
ELF4 F	AT2G40080	GTGGGAAGAACGGTCACGAT
ELF4 R	AT2G40080	GAAACAATTTGATTCCGGTTCATT
LUX F	AT3G46640	TAACGTGGAGGAGGAAGATCGA
LUX R	AT3G46640	TCCATCACCGTTTGATGTCTTT
CCA1 F	AT2G46830	CCGCAACTTTCGCCTCAT
CCA1 R	AT2G46830	GCCAGATTCGGAGGTGAGTTC
ChIP-qPCR Primers
Oligo name	gene	Sequence
ACT2-F	AT5G09810	CGT TTC GCT TTC CTT AGT GTT A
ACT2-R	AT5G09810	AGC GAA CGG ATC TAG AGA CTC
PRR9pr-2 F	AT2G46790	TCCACTTCCGTAGAGCGATT
PRR9pr-2 R	AT2G46790	GTAACAAAGCGGGCCTTCAC
ELIP1pr-1 F	AT3G22840	GCCACATGTTTTTGGGAGAT
ELIP1pr-1 R	AT3G22840	GCCTACTCATTCGCCACAGT
HY5pr-1 F	AT5G11260	TTTTTGGTGATACGAGGAGTGTT
HY5pr-1 R	AT5G11260	CAAGACACAATCTCAGCAAGGA
HY5pr-2 F	AT5G11260	TGTTTGGTTTATGGCGGCTA
HY5pr-2 R	AT5G11260	GGCAGTGCTTTCAAAAGTGTC
HY5pr-3 F	AT5G11260	GGCCATGTGACAGAATGAAA
HY5pr-3 R	AT5G11260	TGGGTGGATTTTAGCCGTTA
HYHpr-1 F	AT3G17609	TTCAACGGGATATAGTGGAAAA
HYHpr-1 R	AT3G17609	TGCAACTCGTTTCAAACAAAA
HYHpr-1b F	AT3G17609	AAACACAGATACACACCATTGGA
HYHpr-1b R	AT3G17609	GGCCACTCAAAGTCTGCAA
HYHpr-2 F	AT3G17609	GCCTATTACGCCATGCAAAT
HYHpr-2 R	AT3G17609	GCGTGTGGGTTTAGGACAAT
CHSpr-2 F	AT5G13930	AAGTGAAACCTCCTGTATGG
CHSpr-2 R	AT5G13930	CGTATCGCTTGTGATAAAAGAA
CHSpr-3 F	AT5G13930	TTAGATTAGTAGGAGCTAATGATGGA
CHSpr-3 R	AT5G13930	TTCTTCACCATACAGGAGGTTTC
CHSpr-4 F	AT5G13930	CCCACCATTCAATCTTGGTAA
CHSpr-4 R	AT5G13930	GTTAGATGGACGGGCAGATG
